# Supplementary material for: Advanced Kidney Models In Vitro Using the Established Cell Line Renal Proximal Tubular Epithelial/Telomerase Reverse Transcriptase1 for Nephrotoxicity Assays
Source: Biomimetics (Basel). 2024 Jul 22;9(7):446. doi: 10.3390/biomimetics9070446 (PMC11275192; doi:10.3390/biomimetics9070446)
Supplement: Supplementary file 1 [file biomimetics-09-00446-s001.zip]

Archive with 1 entries (1 files):
- biomimetics-3075948-supplementary.pdf
